# Supplementary material for: Severe Acute Respiratory Syndrome Coronavirus 2 (SARS-CoV-2) in a Dog in Connecticut in February 2021
Source: Viruses. 2021 Oct 23;13(11):2141. doi: 10.3390/v13112141 (PMC8623824; doi:10.3390/v13112141)
Supplement: Supplementary file 1 [file viruses-13-02141-s001.zip]

Archive with 1 entries (1 files):
- viruses-1166844-supplementary.pdf
